# Supplementary material for: SARS-CoV-2 ORF7a Mutation Found in BF.5 and BF.7 Sublineages Impacts Its Functions
Source: Int J Mol Sci. 2024 Feb 16;25(4):2351. doi: 10.3390/ijms25042351 (PMC10889720; doi:10.3390/ijms25042351)
Supplement: Supplementary file 1 [file ijms-25-02351-s001.zip]

Archive with 1 entries (1 files):
- ijms-2865204-supplementary.pdf
